# Supplementary material for: Microenvironmental stiffness directs microtubule perturbation in chondrocyte mitosis via ILK-refilinB/Smad3 axis
Source: Bone Res. 2026 Jan 30;14:15. doi: 10.1038/s41413-025-00491-4 (PMC12858872; doi:10.1038/s41413-025-00491-4)
Supplement: Supplementary file 2 — Source Data [file 41413_2025_491_MOESM2_ESM.xlsx]

## Sheet: Figure1b
Figure1b
	Calculation of cellular synapses per cell by Image J
	(Primary chondrocytes)
	Box and whisker plot	cellular synapses (numbers)			Statistical cell number	Original Calculated Data (numbers) in order
		n=16			(n=16 in 5 independent experiments)	Soft group	Stiff group
	Box chart parameter	Soft group	Stiff group		1	35	56
	Upper edge value	35	56		2	30	48
	Upper quartile value	21	40		3	26	45
	Median value	14	30		4	21	41
	Lower quartile value	9	13		5	19	37
	Lower edge value	5	8		6	16	35
					7	16	31
					8	14	32
					9	13	27
					10	10	20
					11	9	17
		T-test			12	9	14
		p_Value=0.008704366			13	9	12
					14	7	11
					15	6	9
					16	5	8
						T-test
						p_Value between soft and stiff = 0.008704366

## Sheet: Figure1c
Figure1c	Basal expression of tubulins	ensembl_id	gene_name	gene_biotype	description	Expression1_FPKM	Expression2_FPKM	Expression3_FPKM
	Alpha-tubulins	ENSMUSG00000072235	Tuba1a	protein_coding	tubulin, alpha 1A	186.612	181.133	134.021
		ENSMUSG00000023004	Tuba1b	protein_coding	tubulin, alpha 1B	93.4655	95.6286	73.1209
		ENSMUSG00000043091	Tuba1c	protein_coding	tubulin, alpha 1C	40.5793	37.1154	27.6565
		ENSMUSG00000067702	Tuba3a	protein_coding	tubulin, alpha 3A	0.000125125	0.0010123	0.00132246
		ENSMUSG00000067338	Tuba3b	protein_coding	tubulin, alpha 3B	0.000521415	0.000745115	0.000363696
		ENSMUSG00000026202	Tuba4a	protein_coding	tubulin, alpha 4A	6.93148	6.39246	4.49522
		ENSMUSG00000030137	Tuba8	protein_coding	tubulin, alpha 8	0.0444549	0.0685547	0.0482964
		ENSMUSG00000021216	Tubal3	protein_coding	tubulin, alpha-like 3	0.00195696	0.00111417	0.00329899
	Beta-tubulins	ENSMUSG00000016255	Tubb1	protein_coding	tubulin, beta 1 class VI	0.0514196	0.0269699	0.0578466
		ENSMUSG00000058672	Tubb2a	protein_coding	tubulin, beta 2A class IIA	68.7027	68.4098	69.3096
		ENSMUSG00000045136	Tubb2b	protein_coding	tubulin, beta 2B class IIB	10.1084	9.19826	7.91564
		ENSMUSG00000062380	Tubb3	protein_coding	tubulin, beta 3 class III	1.29253	0.684602	0.896053
		ENSMUSG00000062591	Tubb4a	protein_coding	tubulin, beta 4A class IVA	0.40638	0.286992	0.432549
		ENSMUSG00000036752	Tubb4b	protein_coding	tubulin, beta 4B class IVB	95.9521	102.64	86.31
		ENSMUSG00000001525	Tubb5	protein_coding	tubulin, beta 5 class I	272.897	270.508	228.196
		ENSMUSG00000001473	Tubb6	protein_coding	tubulin, beta 6 class V	88.7779	89.071	74.7984
	Others	ENSMUSG00000020513	Tubd1	protein_coding	tubulin, delta 1	4.20388	3.60381	4.53313
		ENSMUSG00000019845	Tube1	protein_coding	epsilon-tubulin 1	0.545492	0.605046	0.705371
	Gama-tubulins	ENSMUSG00000035198	Tubg1	protein_coding	tubulin, gamma 1	17.5587	16.8837	14.5943
		ENSMUSG00000045007	Tubg2	protein_coding	tubulin, gamma 2	2.86777	3.1898	3.00746
		ENSMUSG00000025474	Tubgcp2	protein_coding	tubulin, gamma complex associated protein 2	11.463	11.7548	11.3551
		ENSMUSG00000000759	Tubgcp3	protein_coding	tubulin, gamma complex associated protein 3	6.23476	6.4927	6.57705
		ENSMUSG00000027263	Tubgcp4	protein_coding	tubulin, gamma complex associated protein 4	2.66633	2.98319	3.03909
		ENSMUSG00000033790	Tubgcp5	protein_coding	tubulin, gamma complex associated protein 5	2.25211	2.56464	2.31071
		ENSMUSG00000051786	Tubgcp6	protein_coding	tubulin, gamma complex associated protein 6	2.52294	2.48669	2.47327
		ENSMUSG00000029580	Actb	protein_coding	actin, beta	691.95	701.435	608.475
		ENSMUSG00000057666	Gapdh	protein_coding	glyceraldehyde-3-phosphate dehydrogenase	538.392	543.963	556.969

## Sheet: Figure1d
Figure1d	ensembl_id	gene_name	gene_biotype	description	log2FoldChange	padjvalue	Soft1_FPKM	Soft2_FPKM	Soft3_FPKM	Stiff1_FPKM	Stiff2_FPKM	Stiff3_FPKM
	ENSMUSG00000043091	Tuba1c	protein_coding	tubulin, alpha 1C	0.491498	0.000790799	33.5793	31.1154	27.6565	42.166	37.4871	39.2834
	ENSMUSG00000001525	Tubb5	protein_coding	tubulin, beta 5 class I	0.3346	0.0151521	262.897	240.508	228.196	279.625	272.981	280.174
	ENSMUSG00000036752	Tubb4b	protein_coding	tubulin, beta 4B class IVB	-0.572625	0.000713423	101.449	101.374	96.6944	80.9521	86.6397	88.31

## Sheet: Figure1e&S3
Figure1e
	Original images for western blots
																									Acetyl-Alpha Tubulin (Lys40) (6B5)
		Alpha-tubulin		Bright field			Beta-tubulin		Bright field											GAPDH		Bright field
	Protein quantification by Image J						Protein quantification by Image J							Protein quantification by Image J
	3 independent experiments	Relatvie protein quantification (ratio to soft group)					3 independent experiments	Relatvie protein quantification (ratio to soft group)						3 independent experiments	Relatvie protein quantification (ratio to soft group)
		α-tubulin protein						β-tubulin protein							Acetyl-α-tubulin protein
		n=3						n=3							n=3
		Soft group	Stiff group					Soft group	Stiff group						Soft group	Stiff group
		1.0002	2.6845					1.0195	1.1009						1.0104	1.0956
		0.9892	3.2974					1.0297	1.1758						1.0005	1.1258
		1.0106	4.1025					0.9508	0.9384						0.9892	0.9923
	means	1	3.3				means	1	1.0617					means	1	1.0712
	SD	0.01	0.71				SD	0.0429	0.0903					SD	0.0106	0.07
		T-test						T-test							T-test
		p_Value=0.004533386						p_Value=0.3893075							p_Value=0.15652551

## Sheet: Figure2c
Figure2c
	The numbers of microtubule formation in cytoplasm
	Calculation of average number of microtubule formation in cytoplasm by Image J						Numbers	Average number of microtubule formation in cytoplasm (in order)
	(Primary chondrocytes)						23cells in 5 independnet experiments
	Box and whisker plot	Average number of microtubule formation in cytoplasm						Soft (DMSO)	Soft(Nocodazole)	Stiff (DMSO)	Stiff(Nocodazole)
		n=23					1	35	7	52	8
	Box chart parameter	Soft (DMSO)	Soft(Nocodazole)	Stiff (DMSO)	Stiff(Nocodazole)		2	27	7	44	7
	Upper edge value	35	7	52	8		3	23	6	40	6
	Upper quartile value	9	4	31	5		4	14	5	39	6
	Median value	4	2	18	3		5	11	4	36	5
	Lower quartile value	2	1	5	1		6	9	4	31	5
	Lower edge value	0	0	1	0		7	8	3	29	4
							8	8	3	27	4
	T test						9	7	3	24	3
	p_Value between soft (DMSO) and stiff (DMSO) = 0.001710474						10	7	2	23	3
	p_Value between soft (DMSO) and soft (Nocodazole) = 0.007473796						11	6	2	20	3
	p_Value between stiff (DMSO) and stiff (Nocodazole) = 2.859E-06						12	4	2	18	3
	p_Value between soft (Nocodazole) and stiff (Nocodazole) = 0.357276137						13	4	2	18	2
							14	3	1	14	2
							15	3	1	14	2
							16	3	1	10	2
							17	3	1	7	2
							18	2	1	5	1
							19	2	1	3	1
							20	1	0	3	1
							21	1	0	3	0
							22	0	0	2	0
							23	0	0	1	0
								T test
								p_Value between soft (DMSO) and stiff (DMSO) = 0.001710474
								p_Value between soft (DMSO) and soft (Nocodazole) = 0.007473796
								p_Value between stiff (DMSO) and stiff (Nocodazole) = 2.859E-06
								p_Value between soft (Nocodazole) and stiff (Nocodazole) = 0.357276137

## Sheet: FigureS5
FigureS5
	The numbers of bundle-like alpha-tubulin in cytoplasm
	Calculation of average number of bundle-like alpha-tubulin in the peripheral cytoplasmic region by Image J						Numbers	Average number of bundle-like alpha-tubulin in the peripheral cytoplasmic region (in order)
	(Primary chondrocytes)						20cells in 5 independnet experiments
	Box and whisker plot	Average number of bundle-like alpha-tubulin in cytoplasm						Soft (DMSO)	Soft(Blebbistatin)	Stiff (DMSO)	Stiff(Blebbistatin)
		n=20					1	29	6	62	8
	Box chart parameter	Soft (DMSO)	Soft(Blebbistatin)	Stiff (DMSO)	Stiff(Blebbistatin)		2	23	6	50	7
	Upper edge value	29	6	62	8		3	16	5	41	6
	Upper quartile value	11	5	27	4		4	15	5	35	5
	Median value	3	3	19	2		5	12	5	27	4
	Lower quartile value	1	1	11	1		6	9	4	25	4
	Lower edge value	0	0	2	1		7	5	4	25	3
							8	4	4	24	3
	T test						9	4	3	23	3
	p_Value between soft (DMSO) and stiff (DMSO) = 0.000419017						10	3	3	19	2
	p_Value between soft (DMSO) and soft (Blebbistatin) = 0.04187819						11	3	2	19	2
	p_Value between stiff (DMSO) and stiff (Blebbistatin) = 3.3937E-06						12	3	2	15	2
	p_Value between soft (Blebbistatin) and stiff (Blebbistatin) = 0.878713674						13	2	2	14	2
							14	2	1	14	1
							15	2	1	12	1
							16	1	1	11	1
							17	1	1	9	1
							18	1	1	7	1
							19	0	0	3	1
							20	0	0	2	1
								T test
								p_Value between soft (DMSO) and stiff (DMSO) = 0.000419017
								p_Value between soft (DMSO) and soft (Blebbistatin) = 0.04187819
								p_Value between stiff (DMSO) and stiff (Blebbistatin) = 3.3937E-06
								p_Value between soft (Blebbistatin) and stiff (Blebbistatin) = 0.878713674
	The numbers of bundle-like beta-tubulin in cytoplasm
	Calculation of average number of bundle-like beta-tubulin in the peripheral cytoplasmic region by Image J						Numbers	Average number of bundle-like beta-tubulin in the peripheral cytoplasmic region (in order)
	(Primary chondrocytes)						20cells in 5 independnet experiments
	Box and whisker plot	Average number of bundle-like beta-tubulin in cytoplasm						Soft (DMSO)	Soft(Blebbistatin)	Stiff (DMSO)	Stiff(Blebbistatin)
		n=20					1	38	8	71	10
	Box chart parameter	Soft (DMSO)	Soft(Blebbistatin)	Stiff (DMSO)	Stiff(Blebbistatin)		2	33	7	63	8
	Upper edge value	38	8	71	10		3	25	7	59	7
	Upper quartile value	13	5	39	5		4	18	6	47	6
	Median value	4	3	20	3		5	15	5	40	5
	Lower quartile value	2	1	8	2		6	8	5	37	5
	Lower edge value	1	0	3	1		7	6	4	33	5
							8	6	4	29	4
							9	5	3	27	4
	T test						10	5	3	20	3
	p_Value between soft (DMSO) and stiff (DMSO) = 0.00385676						11	3	2	19	3
	p_Value between soft (DMSO) and soft (Blebbistatin) = 0.031096612						12	3	2	16	2
	p_Value between stiff (DMSO) and stiff (Blebbistatin) = 5.80714E-05						13	3	2	10	2
	p_Value between soft (Blebbistatin) and stiff (Blebbistatin) = 0.52905923						14	2	1	9	2
							15	2	1	9	2
							16	2	1	7	2
							17	1	1	4	1
							18	1	1	4	1
							19	1	1	3	1
							20	1	0	3	1
								T test
								p_Value between soft (DMSO) and stiff (DMSO) = 0.00385676
								p_Value between soft (DMSO) and soft (Blebbistatin) = 0.031096612
								p_Value between stiff (DMSO) and stiff (Blebbistatin) = 5.80714E-05
								p_Value between soft (Blebbistatin) and stiff (Blebbistatin) = 0.52905923

## Sheet: Figure3c
Figure3c
	Calculation of average number of microtubules in cytoplasm by Image J					Numbers	Average number of microtubules in cytoplasm
	(Primary chondrocytes)					30cells in 5 independnet experiments
	Box and whisker plot	Average number of microtubules in cytoplasm					Soft group	Stiff group
		n=30				1	30	83
	Box chart parameter	Soft group	Stiff group			2	29	79
	Upper edge value	30	83			3	26	72
	Upper quartile value	17	52			4	23	63
	Median value	5	28			5	20	57
	Lower quartile value	3	11			6	19	55
	Lower edge value	0	3			7	18	54
						8	17	51
						9	15	49
	T-test					10	12	46
	p_Value between soft and stiff=1.05442E-05					11	11	43
						12	10	40
						13	8	36
						14	6	35
						15	5	31
						16	5	25
						17	5	21
						18	4	19
						19	4	17
						20	4	14
						21	3	14
						22	3	12
						23	3	11
						24	2	9
						25	2	8
						26	2	7
						27	2	7
						28	1	5
						29	1	4
						30	0	3
							T test
							p_Value between soft and stiff=1.05442E-05

## Sheet: Figure3e
Figure3e
	Number of visible microtubules at the center of two nuclei in mitosis (boxed region)					Numbers	Number of visible microtubules at the center of two nuclei in mitosis (boxed region)
	(Primary chondrocytes)					15 pairs of sister cells in 5 independnet experiments
	Box and whisker plot	Number of microtubules between sister cells					Soft group	Stiff group
		15 pairs of sister cells in 5 independnet experiments				1	18	21
	Box chart parameter	Soft group	Stiff group			2	29	15
	Upper edge value	29	42			3	23	27
	Upper quartile value	26	35			4	11	19
	Median value	23	29			5	16	35
	Lower quartile value	18	24			6	28	42
	Lower edge value	11	15			7	19	26
						8	24	34
						9	12	40
	T-test					10	27	29
	p_Value between soft and stiff=0.002757499					11	19	24
						12	24	33
						13	23	28
						14	26	35
						15	21	31
							T test
							p_Value between soft and stiff=0.002757499

## Sheet: FigureS7b
FigureS7b
	Average cell height of chondrocytes (μm)
	Calculation of average cell height of chondrocytes by Image J						Numbers	Average cell height of chondrocytes (μm)
	(Primary chondrocytes)						11cells from 3 independent experiments
	Box and whisker plot	Average number of bundle-like alpha-tubulin in cytoplasm						Soft group	Stiff group
		n=11					1	5.4	8.1
	Box chart parameter	Soft group	Stiff group				2	4.8	7.3
	Upper edge value	5.4	8.6				3	4.1	5.9
	Upper quartile value	4.4	6.6				4	3.2	4.9
	Median value	2.9	4.7				5	2.7	4.7
	Lower quartile value	1.7	3.7				6	2.6	4.6
	Lower edge value	1.3	1.7				7	2.4	4.2
							8	2.1	4.1
							9	1.7	3.7
							10	1.5	2.5
		T test					11	1.3	1.7
		p_Value between Soft and Stiff group=0.017466
								T test
								p_Value between Soft and Stiff group=0.017466

## Sheet: FigureS7d
FigureS7d	Fluorescence linear quantification
	By Image-pro plus (IPP)
						Bin number	Repeat1#	Repeat2#	Repea3#	Repeat4#	Mean	SD											Bin number	Repeat1#	Repeat2#	Repea3#	Repeat4#	Mean	SD
						1	17	0	2	43	16	20											1	3	2	1	0	2	1
						2	20	0	7	4	8	9											2	5	10	0	0	4	5
						3	17	0	19	7	11	9											3	14	5	1	0	5	6
						4	6	0	16	8	8	7											4	37	3	43	0	21	22
						5	19	38	15	11	21	12											5	96	0	56	0	38	47
						6	39	28	18	13	25	12											6	82	0	37	0	30	39
						7	69	50	36	12	42	24											7	22	17	57	0	24	24
						8	4	11	29	12	14	11											8	45	63	21	0	32	28
						9	3	13	46	18	20	18											9	25	20	20	0	16	11
						10	14	23	56	8	25	21											10	98	50	14	17	45	39
						11	20	28	42	5	24	15											11	77	43	47	87	64	22
						12	25	62	29	7	31	23											12	17	70	45	94	57	33
						13	27	61	24	11	31	21											13	11	11	56	4	21	24
						14	17	38	7	14	19	13											14	73	20	1	0	24	34
						15	22	24	9	14	17	7											15	54	29	48	0	33	24
						16	28	12	5	6	13	11											16	64	26	26	22	35	20
						17	30	21	8	5	16	12											17	84	60	49	26	55	24
						18	54	25	14	6	25	21											18	49	77	84	36	62	23
						19	32	38	15	18	26	11											19	13	53	90	41	49	32
						20	23	40	15	16	24	12											20	53	38	43	0	34	23
						21	14	11	6	27	15	9											21	32	17	56	8	28	21
						22	11	54	0	24	22	23											22	86	16	12	23	34	35
						23	38	58	2	23	30	24											23	101	29	34	4	42	41
						24	23	41	5	7	19	17											24	70	55	12	60	49	26
						25	23	83	6	6	30	37											25	32	1	0	74	27	35
						26	11	111	12	7	35	51											26	7	0	0	59	17	29
						27	30	42	9	8	22	17											27	48	0	0	58	27	31
						28	36	38	10	10	24	16											28	13	11	0	12	9	6
						29	35	79	10	2	32	35											29	20	0	14	0	9	10
						30	25	95	12	4	34	42											30	28	71	8	5	28	30
						31	60	185	14	0	65	84											31	52	135	8	29	56	56
						32	39	181	12	4	59	83											32	92	77	45	29	61	29
						33	36	68	7	4	29	30											33	69	97	31	77	69	28
						34	13	65	10	14	26	26											34	31	43	16	88	45	31
						35	29	73	18	27	37	25											35	25	84	6	38	38	33
						36	11	73	15	28	32	28											36	30	50	17	12	27	17
						37	28	94	26	45	48	32											37	19	28	0	43	23	18
						38	2	83	33	41	40	33											38	29	67	30	78	51	25
						39	11	30	35	26	26	10											39	50	54	58	39	50	8
						40	18	28	25	15	22	6											40	68	49	93	83	73	19
						41	31	22	30	12	24	9											41	19	62	30	84	49	30
						42	56	12	24	12	26	21											42	69	72	46	78	66	14
						43	30	29	37	37	33	4											43	67	87	57	94	76	17
						44	48	143	27	34	63	54											44	85	8	104	52	62	42
						45	48	107	27	26	52	38											45	105	0	107	88	75	51
						46	38	199	25	20	71	86											46	59	18	58	24	40	22
						47	32	139	20	22	53	57											47	61	53	63	43	55	9
						48	35	65	10	14	31	25											48	28	3	75	44	38	30
						49	21	81	7	8	29	35											49	10	58	67	84	55	32
						50	53	56	8	4	30	28											50	47	0	46	82	44	34
						51	74	51	6	8	35	33											51	49	0	42	64	39	27
						52	86	89	14	8	49	44											52	70	93	37	39	60	27
						53	79	56	17	9	40	33											53	5	105	27	60	49	44
						54	57	112	7	5	45	51											54	0	51	35	41	32	22
						55	50	151	27	9	59	63											55	9	47	40	107	51	41
						56	17	121	14	8	40	54											56	24	45	109	46	56	37
						57	3	138	26	20	47	62											57	15	28	36	87	42	32
						58	12	184	11	20	57	85											58	16	21	48	85	43	32
						59	9	108	20	26	41	45											59	23	0	43	58	31	25
						60	14	45	28	48	34	16											60	59	2	72	18	38	33
						61	16	35	28	50	32	14											61	31	98	49	103	70	36
						62	46	82	26	26	45	26											62	25	167	52	97	85	62
						63	24	45	28	33	33	9											63	36	95	104	108	86	34
						64	25	19	27	13	21	6											64	19	36	92	67	54	32
						65	52	35	30	9	32	18											65	41	26	46	52	41	11
						66	38	37	20	5	25	16											66	68	20	102	56	62	34
						67	57	94	25	10	47	37											67	84	31	116	8	60	49
						68	92	82	18	12	51	42											68	83	38	66	9	49	32
						69	123	63	27	10	56	50											69	116	63	112	62	88	30
						70	180	33	26	14	63	78											70	68	55	102	101	82	24
						71	138	44	33	12	57	56											71	60	8	84	23	44	35
						72	106	46	44	13	52	39											72	50	0	99	50	50	40
						73	186	89	47	18	85	73											73	36	9	55	152	63	62
						74	119	119	40	17	74	53											74	31	0	137	89	64	61
						75	130	44	36	55	66	43											75	56	16	93	145	78	55
						76	158	94	36	103	98	50											76	66	0	109	84	65	47
						77	110	65	24	88	72	37											77	106	0	156	70	83	66
						78	129	131	48	107	104	39											78	149	11	118	31	77	67
						79	149	103	28	27	77	60											79	91	136	136	38	100	47
						80	135	123	36	30	81	56											80	105	114	154	18	98	57
						81	125	110	43	52	83	41											81	90	78	234	20	106	91
						82	102	100	33	53	72	34											82	242	82	211	40	144	98
						83	109	109	45	54	79	35											83	200	141	175	65	145	59
						84	140	82	50	47	80	43											84	196	155	196	65	153	62
						85	153	59	50	144	102	55											85	157	125	213	134	157	40
						86	107	104	52	152	104	41											86	201	79	205	106	148	65
						87	120	71	150	142	121	36											87	231	70	225	81	152	88
						88	110	52	144	136	111	42											88	201	59	155	62	119	70
						89	142	82	148	129	125	30											89	213	78	137	62	123	68
						90	88	76	141	90	99	29											90	193	52	126	196	142	68
						91	80	176	108	196	140	55											91	255	58	155	255	181	94
						92	132	179	180	172	166	23											92	196	48	205	173	156	73
						93	173	138	161	153	156	15											93	255	97	215	133	175	73
						94	128	94	143	121	122	21											94	255	145	155	92	162	68
						95	113	217	189	95	154	59											95	255	237	255	142	222	54
						96	166	226	246	72	178	78											96	255	191	255	163	216	46
						97	140	252	254	89	184	83											97	255	145	255	81	184	86
						98	140	182	152	124	150	25											98	241	180	255	119	199	62
						99	128	196	140	91	139	43											99	255	144	255	132	197	68
						100	149	51	85	49	84	47											100	255	215	255	155	220	47
						101	147	75	109	58	97	39											101	255	170	198	150	193	46
						102	108	73	113	92	97	18											102	255	156	255	92	190	80
						103	186	79	73	149	122	55											103	241	180	255	146	206	51
						104	94	66	65	177	101	53											104	173	137	255	168	183	50
						105	102	91	160	215	142	57											105	217	149	255	241	216	47
						106	82	95	83	120	95	18											106	255	158	244	209	217	44
						107	91	94	92	121	100	14											107	255	255	255	255	255	0
						108	173	83	157	209	156	53											108	255	255	255	243	252	6
						109	73	106	186	149	129	49											109	255	255	255	161	232	47
						110	92	120	74	112	100	21											110	238	135	255	164	198	58
						111	52	113	102	134	100	35											111	255	170	255	212	223	41
						112	78	144	92	138	113	33											112	255	179	255	255	236	38
						113	87	139	70	246	136	79											113	255	130	255	255	224	63
						114	104	180	59	255	150	86											114	255	255	255	238	251	9
						115	64	127	51	255	124	93											115	255	255	255	255	255	0
						116	76	134	72	186	117	54											116	255	221	255	255	247	17
						117	116	124	124	222	147	50											117	255	160	255	255	231	48
						118	190	108	97	182	144	49											118	255	192	255	255	239	32
						119	132	73	220	213	160	70											119	183	213	255	255	227	35
						120	148	69	217	230	166	74											120	181	255	246	255	234	36
						121	104	78	209	119	128	57											121	217	255	255	194	230	30
						122	160	78	116	98	113	35											122	203	255	200	186	211	30
						123	108	184	120	117	132	35											123	239	255	255	219	242	17
						124	88	241	104	88	130	74											124	255	255	255	227	248	14
						125	140	201	115	148	151	36											125	255	255	255	255	255	0
						126	148	151	139	175	153	15											126	255	255	191	245	237	31
						127	166	94	94	229	146	65											127	255	255	255	251	254	2
						128	131	86	78	186	120	50											128	255	231	255	255	249	12
						129	99	104	87	226	129	65											129	255	222	255	244	244	16
						130	73	121	112	225	133	65											130	255	255	255	255	255	0
						131	83	79	86	211	115	64											131	255	255	255	255	255	0
						132	94	106	93	177	118	40											132	231	255	255	255	249	12
						133	65	119	81	128	98	30											133	255	255	255	255	255	0
						134	94	89	88	193	116	51											134	231	255	255	197	235	27
						135	72	190	113	225	150	70											135	255	242	255	255	252	7
						136	92	199	79	219	147	72											136	255	210	255	255	244	23
						137	44	172	70	225	128	85											137	255	232	255	255	249	12
						138	42	142	70	208	116	75											138	255	255	255	255	255	0
						139	38	78	76	176	92	59											139	255	255	255	218	246	19
						140	57	78	99	195	107	61											140	255	255	255	238	251	9
						141	61	51	87	225	106	81											141	255	255	209	243	241	22
						142	82	82	162	225	138	69											142	255	255	255	255	255	0
						143	94	124	136	225	145	56											143	255	226	255	240	244	14
						144	109	99	142	225	144	57											144	255	186	255	255	238	35
						145	154	60	185	225	156	70											145	255	200	255	255	241	28
						146	205	71	185	225	172	69											146	255	238	255	255	251	9
						147	205	127	210	225	192	44											147	255	253	255	255	255	1
						148	205	137	201	225	192	38											148	255	255	229	255	249	13
						149	205	149	215	225	199	34											149	207	255	255	255	243	24
						150	205	179	215	225	206	20											150	216	232	255	255	240	19
						151	205	176	215	225	205	21											151	255	255	245	255	253	5
						152	205	160	215	225	201	29											152	255	255	180	255	236	38
						153	205	111	215	225	189	53											153	255	255	209	255	244	23
						154	205	178	215	225	206	20											154	255	255	255	255	255	0
						155	205	140	215	131	173	43											155	255	255	240	255	251	8
						156	205	185	215	57	166	73											156	255	245	255	255	253	5
						157	205	166	215	105	173	50											157	207	172	221	255	214	34
						158	194	185	215	213	202	15											158	255	185	215	255	228	34
						159	158	120	215	225	180	49											159	255	232	255	255	249	12
						160	147	70	215	225	164	72											160	255	163	255	255	232	46
						161	163	62	215	225	166	75											161	224	202	255	255	234	26
						162	164	70	202	225	165	68											162	253	237	255	255	250	9
						163	163	108	204	225	175	52											163	255	255	255	255	255	0
						164	185	185	212	215	199	17											164	255	255	255	255	255	0
						165	109	246	205	196	189	58											165	255	255	255	255	255	0
						166	79	173	121	225	150	63											166	255	255	255	255	255	0
						167	80	212	95	225	153	76											167	255	255	255	255	255	0
						168	70	176	113	225	146	68											168	255	255	255	255	255	0
						169	60	215	100	225	150	83											169	255	255	255	255	255	0
						170	74	228	70	225	149	89											170	255	255	255	255	255	0
						171	79	221	60	225	146	89											171	255	255	255	241	252	7
						172	68	255	74	223	155	98											172	255	255	255	202	242	27
						173	51	151	79	176	114	59											173	255	255	255	255	255	0
						174	86	174	68	162	123	53											174	255	255	255	255	255	0
						175	68	202	51	124	111	68											175	255	232	255	255	249	12
						176	62	236	86	113	124	77											176	255	255	255	232	249	12
						177	62	255	60	142	130	92											177	255	255	255	255	255	0
						178	94	255	76	104	132	83											178	255	243	255	255	252	6
						179	132	212	55	143	136	64											179	255	255	255	255	255	0
						180	168	109	151	72	125	43											180	238	255	255	255	251	9
						181	132	45	191	68	109	66											181	255	225	255	255	248	15
						182	153	53	151	94	113	48											182	255	255	255	255	255	0
						183	112	72	143	120	112	30											183	255	127	220	245	212	58
						184	121	65	142	131	115	34											184	255	176	191	254	219	41
						185	86	83	107	120	99	18											185	255	255	198	255	241	29
						186	127	78	93	134	108	27											186	255	159	255	226	224	45
						187	168	61	119	65	103	51											187	229	255	255	234	243	14
						188	224	78	146	57	126	75											188	255	234	255	191	234	30
						189	191	92	166	57	127	63											189	255	134	255	179	206	60
						190	147	85	235	86	138	71											190	255	152	242	160	202	54
						191	199	66	250	197	178	79											191	255	116	229	147	187	66
						192	250	66	152	85	138	83											192	255	117	255	171	200	68
						193	236	53	202	106	149	85											193	255	183	255	240	233	34
						194	201	93	237	143	169	64											194	255	161	255	186	214	48
						195	201	136	175	205	179	32											195	194	132	255	235	204	54
						196	234	140	254	195	206	50											196	255	165	255	177	213	49
						197	225	162	225	215	207	30											197	255	150	255	157	204	59
						198	185	175	221	215	199	22											198	255	111	255	105	182	85
						199	226	228	230	224	227	3											199	255	179	255	107	199	71
						200	193	195	244	225	214	25											200	255	137	255	79	182	88
						201	149	185	166	175	169	15											201	255	179	255	37	182	103
						202	135	195	112	175	154	38											202	255	133	255	43	172	103
						203	177	204	134	140	164	33											203	255	220	255	83	203	82
						204	174	197	93	135	150	46											204	249	141	255	120	191	71
						205	132	191	89	209	155	55											205	255	77	255	98	171	97
						206	168	160	85	186	150	45											206	255	58	255	138	177	96
						207	225	144	81	218	167	68											207	255	130	255	250	223	62
						208	255	148	83	92	145	79											208	255	100	255	255	216	78
						209	255	183	80	78	149	86											209	255	75	255	206	198	85
						210	246	211	76	117	163	79											210	255	34	189	121	150	95
						211	116	124	73	52	91	34											211	208	27	255	118	152	101
						212	104	70	76	82	83	15											212	217	18	177	86	125	90
						213	99	49	64	116	82	31											213	255	85	96	65	125	87
						214	89	82	91	172	109	43											214	136	48	69	41	74	43
						215	76	138	125	139	120	30											215	94	29	127	17	67	53
						216	139	175	61	181	139	55											216	71	49	77	51	62	14
						217	92	139	127	107	116	21											217	73	96	15	52	59	34
						218	127	181	61	146	129	50											218	87	152	7	143	97	67
						219	157	107	61	202	132	61											219	20	113	22	142	74	63
						220	158	146	65	166	134	47											220	27	103	66	88	71	33
						221	72	202	99	136	127	56											221	90	122	93	133	110	21
						222	97	166	97	156	129	37											222	122	106	63	67	90	29
						223	52	136	88	142	105	43											223	130	61	116	87	99	31
						224	92	108	64	107	93	21											224	71	75	87	98	83	12
						225	50	158	75	82	91	47											225	79	76	126	86	92	23
						226	61	151	48	102	91	46											226	80	41	91	105	79	27
						227	102	59	29	60	63	30											227	73	81	104	125	96	24
						228	92	111	28	44	69	39											228	91	83	134	50	90	35
						229	92	55	32	91	68	29											229	110	64	149	30	88	52
						230	95	75	59	36	66	25											230	58	101	72	63	74	19
						231	92	104	65	56	79	23											231	122	103	127	68	105	27
						232	123	46	52	51	68	37											232	73	86	177	51	97	55
						233	98	38	39	82	64	30											233	127	82	78	126	103	27
						234	106	86	41	70	76	27											234	90	37	20	118	66	46
						235	30	78	14	71	48	31											235	35	8	30	161	59	69
						236	64	68	45	44	55	13											236	72	98	75	99	86	14
						237	41	38	48	36	41	5											237	19	87	70	61	59	29
						238	69	26	56	47	50	18											238	80	112	0	44	59	48
						239	107	13	70	19	52	45											239	24	85	0	49	40	36
						240	82	20	79	13	49	37											240	0	150	0	45	49	71
						241	123	6	65	3	49	57											241	0	158	9	87	64	74
						242	68	12	61	0	35	34											242	0	109	57	58	56	45
						243	177	11	46	3	59	81											243	19	107	46	66	60	37
						244	158	6	61	0	56	73											244	38	118	4	99	65	53
						245	101	14	62	0	44	46											245	34	90	15	69	52	34
						246	98	20	47	0	41	42											246	17	50	10	90	42	37
						247	140	34	56	0	58	60											247	0	64	2	133	50	63
						248	83	3	132	3	55	64											248	0	107	21	137	66	66
						249	88	23	155	30	74	61											249	0	60	145	100	76	62
						250	111	12	115	10	62	59											250	12	41	76	101	58	39
						251	56	0	51	9	29	29											251	62	61	86	69	70	12
						252	20	0	64	0	21	30											252	121	117	95	43	94	36
						253	16	0	64	15	24	28											253	40	51	27	26	36	12
						254	26	1	86	9	31	38											254	68	18	0	75	40	37
						255	26	2	40	10	20	17											255	35	29	0	37	25	17
						256	16	0	28	3	12	13											256	29	0	35	46	28	20
						257	19	0	66	6	23	30											257	43	40	17	111	53	41
						258	31	9	30	20	23	10											258	24	79	2	136	60	60
						259	33	0	11	16	15	14											259	47	68	33	116	66	36
						260	17	0	11	3	8	8											260	18	103	39	55	54	36
						261	34	0	9	5	12	15											261	73	72	74	34	63	20
						262	37	0	31	11	20	17											262	98	53	45	14	53	35
						263	32	0	9	22	16	14											263	123	72	2	11	52	57
						264	57	16	19	3	24	23											264	55	34	11	29	32	18
						265	20	64	1	0	21	30											265	61	37	31	36	41	13
						266	37	73	30	20	40	23											266	61	37	0	67	41	30
						267	24	30	6	38	25	14											267	38	37	3	108	47	44
						268	23	24	17	27	23	4											268	0	14	26	40	20	17
						269	23	11	26	47	27	15											269	0	8	15	57	20	25
						270	1	0	31	30	16	17											270	63	151	10	52	69	59
						271	2	0	25	9	9	11											271	53	64	33	34	46	15
						272	7	0	61	0	17	30											272	46	133	41	37	64	46
						273	48	1	43	0	23	26											273	47	67	31	37	46	16
						274	37	0	18	0	14	18											274	68	141	100	37	87	45
						275	5	17	34	9	16	13											275	94	95	75	14	70	38
						276	5	0	2	38	11	18											276	23	55	18	99	49	37
						277	4	37	3	51	24	24											277	31	16	82	83	53	35
						278	33	55	5	40	33	21											278	82	8	107	82	70	43
						279	1	83	8	57	37	39											279	107	0	57	60	56	44
						280	6	130	14	98	62	62											280	57	0	11	104	43	48
						281	36	131	26	63	64	47											281	11	0	0	107	30	52
						282	51	30	8	45	34	19											282	0	25	5	95	31	44
						283	45	9	35	85	44	32											283	5	1	60	55	30	32
						284	92	3	9	16	30	42											284	60	0	43	16	30	27
						285	36	0	12	0	12	17											285	43	0	14	8	16	19
						286	28	3	17	0	12	13											286	14	0	0	0	4	7
						287	68	0	41	0	27	33											287	0	0	0	0	0	0
						288	25	0	43	0	17	21											288	0	22	0	0	6	11
						289	60	17	69	20	42	27											289	0	28	0	25	13	15
						290	52	21	100	33	52	35											290	0	0	28	1	7	14
						291	14	78	91	45	57	35											291	28	0	37	0	16	19
						292	23	28	95	11	39	38											292	12	0	0	0	3	6
						293	9	37	43	8	24	18											293	0	38	0	0	10	19
						294	22	0	76	24	31	32											294	12	15	2	0	7	7
						295	14	0	74	56	36	35											295	18	26	3	0	12	12
						296	47	0	53	39	35	24											296	33	11	1	14	15	13
						297	16	0	73	17	27	32											297	15	2	3	0	5	7

[truncated: 22 more sheets: FigureS7e, FigureS10d, Figure4a, Figure4b, FigureS11c, FigureS11d, Figure4c, Figure4d&4e, Figure5a,b&S12, Figure5d, Figure5f, Figure6b&S18, Figure6c&S19, Figure6d&6e, FigureS21, Figure6h, Figure7a, Figure7b, Figure7c&S25a, Figure7d&S25b&S26a …]
